# Supplementary material for: Efficient and Selective Oxygenation of Cycloalkanes and Alkyl Aromatics with Oxygen through Synergistic Catalysis of Bimetallic Active Centers in Two-Dimensional Metal-Organic Frameworks Based on Metalloporphyrins
Source: Biomimetics (Basel). 2023 Jul 21;8(3):325. doi: 10.3390/biomimetics8030325 (PMC10807029; doi:10.3390/biomimetics8030325)
Supplement: Supplementary file 1 [file biomimetics-08-00325-s001.zip]

Archive with 1 entries (1 files):
- biomimetics-2495525-supplementary.pdf
